# Supplementary material for: TamGen: drug design with target-aware molecule generation through a chemical language model
Source: Nat Commun. 2024 Oct 29;15:9360. doi: 10.1038/s41467-024-53632-4 (PMC11522292; doi:10.1038/s41467-024-53632-4)
Supplement: Supplementary file 4 — Source Data [file 41467_2024_53632_MOESM4_ESM.xlsx]

## Sheet: Figure2c
figure 2c
		ci_lower	ci_upper	mean	std
	FDA-approved	1.71287	1.84976	1.78131	1.55387
	Pocket2Mol	3.34166	3.57863	3.46014	0.191165
	ResGen	2.48281	2.64915	2.56598	0.134192
	TamGent	1.75837	1.95763	1.858	0.160748
	TargetDiff	3.28126	3.81874	3.55	0.43359

## Sheet: Figure4b
Screening hits
Ratio transform		2h reaction -0 point
Conc.(uM)	Analog-001	Analog-002	Analog-003	Analog-004	Analog-005	Bortezomib		for X axias values
100	0.922465	0.730669	0.915589	0.953269	0.207187	1.00702		for Y axias values
50	0.907322	0.640209	0.86484	0.916308	0.662652	0.996479
25	0.6249	0.46467	0.796633	0.544658	0.87069	1.00097		Interference data
12.5	0.547946	0.30964	0.586759	0.391478	0.918171	0.99553
6.25	0.257373	-0.0119371	0.254575	0.196356	0.841946	0.970012
3.125	0.206434	0.0958547	0.0372931	-0.13122	0.56809	0.94816
1.875	0.149743	0.00840594	0.0247538	0.0397419	0.585004	0.899652
1.25	0.126098	0.119334	0.0654117	0.0250369	0.353362	0.86499
0.625	0.322241	0.170073	0.102118	0.0968099	0.220697	0.747226
IC50	17.23	19.86	10.11	19.6	1.876	0.1615
Ratio transform		2h reaction -0 point
Conc.(uM)	Syn-A003-01	Syn-A005-01	Syn-A005-02		for X axias values
100	0.615579	0.997368	1.00984		for Y axias values
33.125	0.386427	0.989512	0.99078
11.25	0.185988	0.787358	0.944903
3.75	-0.138645	0.391213	0.519127
1.25	-0.00273	0.143203	0.228196
0.4125	-0.201908	0.0444226	0.158554
0.1375	-0.179441	-0.0357788	-0.078438
0.046875	-0.161118	0.018266	-0.0271668
0.015625	-0.31131	0.0587312	-0.0361703
0.00625	-0.020315	0.116484	0.15712
IC50	20.3	5.338	3.396
	Syn-A003-01			Syn-A005-01			Syn-A005-02
	Analog-001			Analog-002			Analog-003			Analog-004			Analog-005

## Sheet: Table S1
Metric(pval) Model	Vina Dock (↓)	QED (↑)	SAS (↑)	Diversity (↑)	LogP∈ [0,5]	Lipinski (↑)
liGAN	-6.099	0.392	0.592	0.655	0.55	0.784
	0	0	0	0	0	0
3D-AR	-6.746	0.503	0.637	0.698	0.55	0.962
	2e-160	6e-91	0	1e-152	0	1e-32
Pocket2Mol	-7.152	0.573	0.756	0.741	0.755	0.995
	1e-53	9e-06	4e-13	2e-38	9e-112	7e-08
TargetDiff	-7.802	0.48	0.585	0.717	0.652	0.905
	1e-33	1e-148	0	5e-86	4e-302	2e-149
ResGen	-6.326	0.567	0.767	0.756	0.78	0.965
	0	9e-07	4e-32	8e-192	3e-77	1e-28
TamGen	-7.475	0.559	0.771	0.747	0.879	0.988

## Sheet: Figure S3
Figure S3
	model	topk	median	Q25	Q75
	3D-AR	3	3.443298969072165	3.4175257731958766	3.5257731958762886
	3D-AR	5	3.402061855670103	3.402061855670103	3.443298969072165
	3D-AR	10	3.247422680412371	2.961340206185567	3.402061855670103
	3D-AR	20	2.8144329896907214	2.680412371134021	3.175257731958763
	3D-AR	50	2.4300365120274914	2.1999033505154637	2.788659793814433
	3D-AR	100	2.0416666666666665	1.5935308555399719	2.4285599226804124
	Pocket2Mol	3	3.61	3.605	3.7
	Pocket2Mol	5	3.6	3.53	3.61
	Pocket2Mol	10	3.475	3.325	3.5825
	Pocket2Mol	20	3.256262626262626	3.159090909090909	3.4625000000000004
	Pocket2Mol	50	2.918728097299526	2.6564625850340136	3.1717171717171717
	Pocket2Mol	100	2.4744897959183674	1.9846938775510206	2.913445681302824
	ResGen	3	2.731958762886598	2.6494845360824746	2.7422680412371134
	ResGen	5	2.711340206185567	2.618556701030928	2.731958762886598
	ResGen	10	2.5618556701030926	2.4536082474226806	2.6881443298969074
	ResGen	20	2.4072164948453607	2.2783505154639174	2.5592783505154637
	ResGen	50	2.0927835051546393	1.9664948453608246	2.288659793814433
	ResGen	100	1.8298969072164948	1.4201030927835052	2.0927835051546393
	TamGen	3	1.94	1.93	2.06
	TamGen	5	1.92	1.88	1.94
	TamGen	10	1.88	1.745	1.92
	TamGen	20	1.745	1.6824999999999999	1.88
	TamGen	50	1.67	1.6225	1.7675
	TamGen	100	1.62	1.53	1.7
	TargetDiff	3	4.17	3.935	4.27
	TargetDiff	5	3.7	3.59	4.17
	TargetDiff	10	3.475	3.1825	3.6725000000000003
	TargetDiff	20	3.045	2.8675	3.4525
	TargetDiff	50	2.415	2.1875	2.9475
	TargetDiff	100	1.9143877551020407	1.5236842105263158	2.4125
	liGAN	3	1.64	1.63	1.72
	liGAN	5	1.67	1.64	1.71
	liGAN	10	1.6549999999999998	1.62	1.71
	liGAN	20	1.59	1.505	1.6749999999999998
	liGAN	50	1.4	1.3325	1.5275
	liGAN	100	1.26	1.1075000000000002	1.4

## Sheet: Figure S5
Figure S5
	metric model	median		mean		0.25 quantile		0.75 quantile
		time	logtime	time	logtime	time	logtime	time	logtime
	3D-AR	2895.5	3.45874	3596.08	3.49362	2361.25	3.37309	3988.75	3.60082
	Pocket2Mol	1299.5	3.11372	1943.12	3.09516	646.5	2.81045	2636.5	3.42101
	ResGen	620.009	2.7924	778.691	2.78254	393.206	2.59455	973.928	2.98853
	TargetDiff	1399.5	3.14597	1408.33	3.12985	1164.5	3.06611	1640.25	3.21491
	TamGen	8.45657	0.927193	9.10838	0.925765	6.72154	0.827454	10.9147	1.038

## Sheet: FigureS13
small pocket
model	docking_scores	sas	qed	logp	diversity	lipinski	MRR
TamGen	-6.5163	0.775	0.5534	0.8672	0.7398	0.9888	0.7		6.5163		1	2	1	1	5	2
TargetDiff	-5.8213	0.6595	0.5223	0.5999	0.8134	0.9616	0.325		5.8213		2	6	3	5	2	4
ResGen	-4.4543	0.7645	0.5089	0.7864	0.7844	0.92	0.291667		4.4543		6	3	4	2	3	6
Pocket2Mol	-4.8522	0.8093	0.54	0.734	0.8653	1	0.680556		4.8522		4	1	2	3	1	1
AR	-5.0293	0.6878	0.4976	0.4901	0.7677	0.9874	0.255556		5.0293		3	4	5	6	4	3
LiGAN	-4.6654	0.6616	0.471	0.6512	0.7056	0.9605	0.197222		4.6654		5	5	6	4	6	5
medium pocket
model	docking_scores	sas	qed	logp	diversity	lipinski	MRR
TamGen	-7.6814	0.7717	0.5646	0.8858	0.7509	0.9898	0.638889		7.6814		2	1	3	1	2	2
TargetDiff	-8.1554	0.569	0.4885	0.6746	0.6987	0.9019	0.344444		8.1554		1	6	5	4	4	5
ResGen	-6.6512	0.7697	0.594	0.7717	0.7652	0.9753	0.477778		6.6512		5	2	2	3	1	3
Pocket2Mol	-7.459	0.7485	0.6022	0.7884	0.7236	0.9973	0.583333		7.459		3	3	1	2	3	1
AR	-7.0111	0.6179	0.5195	0.5842	0.6546	0.9575	0.233333		7.0111		4	4	4	5	5	4
LiGAN	-6.3806	0.5856	0.3989	0.5305	0.6472	0.7655	0.172222		6.3806		6	5	6	6	6	6
large pocket
model	docking_scores	sas	qed	logp	diversity	lipinski	MRR
TamGen	-8.2135	0.7605	0.5473	0.8706	0.7443	0.9819	0.708333		8.2135		4	1	2	1	1	2
TargetDiff	-9.7588	0.5198	0.3721	0.651	0.6309	0.8207	0.280556		9.7588		2	5	5	4	3	5
ResGen	-8.0485	0.7599	0.5612	0.7987	0.6751	0.9944	0.616667		8.0485		5	2	1	2	2	1
Pocket2Mol	-9.8992	0.6921	0.5093	0.6571	0.613	0.9784	0.422222		9.8992		1	3	3	3	5	3
AR	-8.6537	0.6186	0.4547	0.5275	0.6152	0.9347	0.255556		8.6537		3	4	4	5	4	4
LiGAN	-7.3336	0.5039	0.2363	0.4606	0.605	0.5726	0.166667		7.3336		6	6	6	6	6	6
